# Supplementary material for: Co-Effects of Hydrological Conditions and Industrial Activities on the Distribution of Heavy Metal Pollution in Taipu River, China
Source: Int J Environ Res Public Health. 2022 Aug 16;19(16):10116. doi: 10.3390/ijerph191610116 (PMC9407723; doi:10.3390/ijerph191610116)
Supplement: Supplementary file 1 [file ijerph-19-10116-s001.zip]

Archive with 1 entries (1 files):
- ijerph-1854128-supplementary.pdf
